# Supplementary material for: Cryo-EM structure of the PlexinC1/A39R complex reveals inter-domain interactions critical for ligand-induced activation
Source: Nat Commun. 2020 Apr 23;11:1953. doi: 10.1038/s41467-020-15862-0 (PMC7181871; doi:10.1038/s41467-020-15862-0)
Supplement: Supplementary file 4 — Source Data [file 41467_2020_15862_MOESM4_ESM.xlsx]

## Sheet: source data for Fig 5C
Fig. 5C
	experiment 1			experiment2			experiment3
cell line	total cell	collapsed cell	percentage of collapsed cell	total cell	collapsed cell	percentage of collapsed cell	total cell	collapsed cell	percentage of collapsed cell
wt	105	91	0.866667	110	101	0.918182	102	87	0.852941
H373A	106	81	0.764151	100	70	0.7	108	73	0.675926
K728E	103	15	0.145631	96	19	0.197917	102	13	0.127451
396/422	105	6	0.0571429	100	8	0.08	104	8	0.0769231
412/703	106	5	0.0471698	103	8	0.0776699	104	9	0.0865385
M4	110	9	0.0818182	104	6	0.0576923	106	7	0.0660377
E860/K862	100	5	0.05	105	9	0.0857143	105	11	0.104762
del4 938	120	4	0.0333333	115	3	0.026087	120	6	0.05
Ins4 939	147	65	0.442177	129	67	0.51938	137	59	0.430657
